# Supplementary material for: Sleep Health and Psychological Wellbeing in Adult Women: A Specific Focus on Endometriosis—A Survey Study
Source: J Clin Med. 2025 Mar 19;14(6):2103. doi: 10.3390/jcm14062103 (PMC11942798; doi:10.3390/jcm14062103)
Supplement: Supplementary file 1 [file jcm-14-02103-s001.zip]

Archive with 1 entries (1 files):
- jcm-3413982-supplementary.pdf
